# Supplementary material for: Framework of Intrinsic Immune Landscape of Dormant Prostate Cancer
Source: Cells. 2022 May 5;11(9):1550. doi: 10.3390/cells11091550 (PMC9105276; doi:10.3390/cells11091550)
Supplement: Supplementary file 1 [file cells-11-01550-s001.zip]

Archive with 3 entries (3 files):
- Supplementary methods_20220425.pdf
- SupplementaryFigures_20220504.pptx
- SupplementaryTables_20220428.xlsx
