# Supplementary material for: Framework of Intrinsic Immune Landscape of Dormant Prostate Cancer
Source: Cells. 2022 May 5;11(9):1550. doi: 10.3390/cells11091550 (PMC9105276; doi:10.3390/cells11091550)
Supplement: Supplementary file 1 [file cells-11-01550-s001.zip › SupplementaryTables_20220428.xlsx]

## Sheet: Supplementary_TableS1
Supplementary Table S1. List of proliferation genes
GeneName
NCAPD2
TACC3
FECH
TCF3
MCM2
NUP37
GTSE1
MCM6
KIF22
AURKA
TPX2
BIRC5
KIF4A
ORC6
CDC45
FBXO7
MCM5
POLE2
CDKN3
VRK1
GINS1
OIP5
MCM4
ASF1B
LIG1
NUDT1
RPA3
NSD2
PSMD9
FOXM1
RAD51AP1
TIMELESS
CDCA3
FBXO5
MCM3
KIF20A
LMNB1
SMC4
CENPA
ARID3A
CDC20
ZWINT
DDX39A
HJURP
CKS2
SNRPB
TRMT5
GINS2
TOP2A
NUP210
PCNA
RFC3
CCNB1
CDCA8
TROAP
ESPL1
NUSAP1
PGD
KIF2C
DTL
LBR
CCNA2
NCAPG2
RPP30
MKI67
NCAPD3
CENPU
RPIA
BUB1B
CCNB2
MIS18A
SNF8
SRSF2
RACGAP1
H3F3A
KLF15
RFC4
HMGB2
MAD2L1
LSM6
PTTG1
MELK
MCM7
PCLAF
EPB42
SNRPD1
CDT1
CHAF1A
RFWD3
FEN1
CDK1
CDCA4
SHCBP1
RRM2
PPIH
BPGM
GTPBP2
CKS1B
UBE2C
TYMS
AURKB
KIF18B
TFDP1
HMGN2
PRC1
DNAJC9
CKLF

## Sheet: Supplementary_TableS2
Supplementary Table S2. List of androgen response genes
GeneName
ABCC4
ABHD2
ACSL3
ACTN1
ADAMTS1
ADRM1
AKAP12
AKT1
ALDH1A3
ANKH
APPBP2
ARID5B
AZGP1
B2M
B4GALT1
BMPR1B
CAMKK2
CCND1
CCND3
CDC14B
CDK6
CENPN
DBI
DHCR24
DNAJB9
ELK4
ELL2
ELOVL5
FADS1
FKBP5
GNAI3
GPD1L
GSR
GUCY1A1
H1-0
HERC3
HMGCR
HMGCS1
HOMER2
HPGD
HSD17B14
IDI1
INPP4B
INSIG1
IQGAP2
ITGAV
KLK2
KLK3
KRT19
KRT8
LIFR
LMAN1
MAF
MAK
MAP7
MERTK
MYL12A
NCOA4
NDRG1
NGLY1
NKX3-1
PA2G4
PDLIM5
PGM3
PIAS1
PLPP1
PMEPA1
PTK2B
PTPN21
RAB4A
RPS6KA3
RRP12
SAT1
SCD
SEC24D
SELENOP
SGK1
SLC26A2
SLC38A2
SMS
SORD
SPCS3
SPDEF
SRF
SRP19
STEAP4
STK39
TMEM50A
TMPRSS2
TNFAIP8
TPD52
TSC22D1
UAP1
UBE2I
UBE2J1
VAPA
XRCC5
XRCC6
ZBTB10
ZMIZ1

## Sheet: Supplementary_TableS3
Supplementary Table S3. List of Immune-related genes used in the analysis
Chemokines (45 genes)
CCL1
CCL2
CCL3
CCL3L1
CCL3L3
CCL4
CCL4L1
CCL4L2
CCL5
CCL7
CCL8
CCL11
CCL13
CCL14
CCL15
CCL16
CCL17
CCL18
CCL19
CCL20
CCL21
CCL22
CCL23
CCL24
CCL25
CCL26
CCL27
CCL28
CXCL1
CXCL2
CXCL3
CXCL5
CXCL6
CXCL8
CXCL9
CXCL10
CXCL11
CXCL12
CXCL13
CXCL14
CXCL16
CXCL17
CX3CL1
XCL1
XCL2
Chemokine receptors (24 genes)
ACKR1
ACKR2
ACKR3
ACKR4
CCRL2
PITPNM3
CCR1
CCR2
CCR3
CCR4
CCR5
CCR6
CCR7
CCR8
CCR9
CCR10
CXCR1
CXCR2
CXCR3
CXCR4
CXCR5
CXCR6
CX3CR1
XCR1
Complement system regulators and receptors (29 genes)
CD46
CD55
CD59
CD93
CFH
CFHR1
CFHR2
CFHR3
CFHR4
CFHR5
CFI
CLU
CR1
CR2
CSMD1
CSMD2
CSMD3
C3AR1
C4BPA
C4BPB
C5AR1
ELANE
F2
ITGAM
ITGAX
ITGB2
SERPING1
VSIG4
VTN
Histocompatibility complex (HLA, 24 genes)
HLA-A
HLA-B
HLA-C
HLA-DMA
HLA-DMB
HLA-DOA
HLA-DOB
HLA-DPA1
HLA-DPB1
HLA-DQA1
HLA-DQA2
HLA-DQB1
HLA-DQB2
HLA-DQB3
HLA-DRA
HLA-DRB1
HLA-DRB3
HLA-DRB4
HLA-DRB5
HLA-E
HLA-F
HLA-G
CD74
B2M
Interferons (IFN, 20 genes)
IFNA1
IFNA2
IFNA4
IFNA5
IFNA6
IFNA7
IFNA8
IFNA10
IFNA13
IFNA14
IFNA16
IFNA17
IFNA21
IFNB1
IFNG
IFNK
IFNL1
IFNL2
IFNL3
IFNW1
Interferon receptors (5 genes)
IFNAR1
IFNAR2
IFNGR1
IFNGR2
IFNLR1
Interleukins (IL, 41 genes)
IL1A
IL1B
IL1F10
IL2
IL3
IL4
IL5
IL6
IL7
IL9
IL10
IL11
IL12A
IL12B
IL13
IL15
IL16
IL17A
IL17B
IL17C
IL17D
IL17F
IL18
IL19
IL20
IL21
IL22
IL23A
IL24
IL25
IL26
IL27
IL31
IL32
IL33
IL34
IL36A
IL36B
IL36G
IL36RN
IL37
Interleukin receptors (40 genes)
IL1RAP
IL1RAPL1
IL1RAPL2
IL1RL1
IL1RL2
IL1RN
IL1R1
IL1R2
IL2RA
IL2RB
IL2RG
IL3RA
IL4R
IL5RA
IL6R
IL6ST
IL7R
IL9R
IL10RA
IL10RB
IL11RA
IL12RB1
IL12RB2
IL13RA1
IL13RA2
IL15RA
IL17RA
IL17RB
IL17RC
IL17RD
IL17RE
IL18RAP
IL18R1
IL20RA
IL20RB
IL21R
IL22RA1
IL22RA2
IL27RA
IL31RA
Tumor necrosis factor superfamily (TNFSF, 18 genes)
TNF
LTA
LTB
TNFSF4
CD40LG
FASLG
CD70
TNFSF8
TNFSF9
TNFSF10
TNFSF11
TNFSF12
TNFSF13
TNFSF13B
TNFSF14
TNFSF15
TNFSF18
EDA
Tumor necrosis factor receptor superfamily (TNFRSF, 29 genes)
EDAR
TNFRSF1A
TNFRSF1B
LTBR
TNFRSF4
CD40
FAS
TNFRSF6B
CD27
TNFRSF8
TNFRSF9
TNFRSF10A
TNFRSF10B
TNFRSF10C
TNFRSF10D
TNFRSF11A
TNFRSF11B
TNFRSF12A
TNFRSF13B
TNFRSF13C
TNFRSF14
NGFR
TNFRSF17
TNFRSF18
TNFRSF19
RELT
TNFRSF21
TNFRSF25
EDA2R
B7 family members (10 genes)
CD274
CD80
CD86
PDCD1LG2
VTCN1
CD276
NCR3LG1
ICOSLG
VSIR
HHLA2
Other immunomodulators (15 genes)
CD39
CD73
CD47
CD48
TIGIT
CD226
CSF1R
NECTIN2
ARG1
PVRIG
LGALS9
ENTPD1
IDO1
IDO2
TDO2
PGE2 synthesis and degradation (5 genes)
PLA2G4A
PTGS1
PTGS2
PTGES
HPGD
Colony stimulating factors (3 genes)
CSF1
CSF2
CSF3
TGFbeta family (4 genes)
TGFB1
TGFB2
TGFB3
LEFTY2
TGFbeta receptor family (3 genes)
TGFBR1
TGFBR2
TGFBR3
Mucins (21 genes)
MUC1
MUC2
MUC3A
MUC3B
MUC4
MUC5AC
MUC5B
MUC6
MUC7
MUC8
OVGP1
MUC12
MUC13
EMCN
MUC15
MUC16
MUC17
MUC19
MUC20
MUC21
MUC22
TLR (10 genes)
TLR1
TLR2
TLR3
TLR4
TLR5
TLR6
TLR7
TLR8
TLR9
TLR10
BMP family (11 genes)
BMP1
BMP2
BMP3
BMP4
BMP5
BMP6
BMP7
BMP8A
BMP8B
BMP10
BMP15
BMP receptors (6 genes)
ACVR1
ACVR1B
ACVR1C
BMPR1A
BMPR1B
BMPR2

## Sheet: Supplementary_TableS4
Supplementary Table S4. List of genes that separated the active and dormant samples
GeneName
CD74
VTCN1
IFNLR1
HLA-F
HLA-A
IL32
HLA-DPA1
B2M
TNFRSF25
ACKR2
CD59
IL33
ACKR3
CXCL11
PTGS1
BMPR1B
TNFSF13
CCL2
HLA-DRA
IFNAR2
CLU
CXCL16
TNFRSF12A
IL17RD
IL4R
IL20RB
CD47
TLR5
TNFSF13B
BMPR1A
MUC20
BMPR2
MUC12
IL13RA1
HLA-DMA
TGFBR1
IL5RA
ACVR1
IL6ST
IFNGR1
IFNAR1
HLA-C
TNFSF10
HLA-E
ACVR1B
TNFRSF11A
CCL20
EDAR
FAS
TNFRSF11B
HLA-DPB1
TGFBR3
PTGES
TNFRSF18
